# Supplementary material for: Anti-uPAR CAR T cells reverse and prevent aging-associated defects in intestinal regeneration and fitness
Source: Nat Aging. 2025 Nov 25;6(1):108–26. doi: 10.1038/s43587-025-01022-w (PMC12823409; doi:10.1038/s43587-025-01022-w)
Supplement: Supplementary file 2 — Source data. This is a single excel file containing all source data with clearly named tabs for each figure and extended data figure item. [file 43587_2025_1022_MOESM2_ESM.xlsx]

## Sheet: Fig.1
Panel a
	Young	Old
% uPAR+ cells	0.44	0.71
	0.31	1.8
	0.23	1.78
Panel b
	CD45+	Epcam+
% uPAR+ cells	0.23	93.2
	0.16	68
	0	89.6
Panel c	uPAR-	uPAR+
%SPiDER-B-Gal+ cells	6.61	90.1
	25.1	65.4
	26.1	64.8
Panel e	Edu+	EdU-
% uPAR+ cells	1.33333	98.6667
	3.17308	96.8269
	3.75458	96.2454
Panel g	p21-	p21+
% uPAR+ cells	32.004	67.996
	37.3366	62.6634
	18.5256	81.4744
Panel s
	uPAR+	CD45+ uPAR+	CD68+ uPAR+	E-cadherin+ uPAR+
% Cells in the tissue	5.4303	3.39719	2.76092	0.843081
	13.1396	2.72957	2.12275	8.32307
	11.2919	2.81932	1.43222	7.43856
Panel t	Ki67-	p21+	Ki67-p21+	yH2A.X+	Ki67-p21+ yH2A.X+
% E-cadherin+ uPAR+ cells	96.2466	60.8579	59.3834	4.82574	2.14477
	99.8117	79.1768	79.1499	0.94162	0.295938
	99.9665	35.0995	35.0995	3.80144	0.464202

## Sheet: Fig.2
Panel b
	Young-UT	Young-m.uPAR-m28z	Old-UT	Old-m.uPAR-m.28z
% CD45.1+CD3+ cells (of alive)	3.15	2.08	2.02	3.53
	1.6	3.14	2.54	1.49
	1.8	1.5	1.21	3.07
	1.01	1.59	0.46	2.74
	0.074	0.091	0.94	3.21
	0.15	0.087	1.13	3.21
	0.28	0.13	0.54	0.66
	0.081		0.65	0.82
Panel d
	Young-UT	Young-m.uPAR-m28z	Old-UT	Old-m.uPAR-m.28z
% uPAR+ area/field	0.109621	0.14953	0.879309	0.18217
	0.087125	0.0725079	1.10575	0.156614
	0.153531	0.178886	0.893164	0.27336
	0.098007	0.120937	1.03106	0.249408
	0.117335	0.199212		0.334304
Panel e
	Young-UT	Young-m.uPAR-m28z	Old-UT	Old-m.uPAR-m.28z
% SA-B-Gal+ area/field	0.123679	0.117283	1.32246	0.227245
	0.185473	0.237267	0.654996	0.212259
	0.270242	0.135848	1.16253	0.376302
	0.168962	0.0931057	1.36375	0.171941
			1.18276	0.281557
Panel f
	Young-UT	Young-m.uPAR-m28z	Old-UT	Old-m.uPAR-m.28z
Normalized FITC-Dextran (a.u.)	0.25037	0.504297	2.86356	0.644174
	0.250469	0.339649	0.865895	0.443236
	0.359334	0.466137	0.213689	0.318152
	0.414982	0.409342	0.56811	0.168258
	0.386411	0.469451	0.321718	0.545819
	1.71125	2.93473	2.29171	1.07966
	2.59846	1.42842	6.74279	1.17182
	1.3014	1.71301	2.18504	0.356209
	1.34505	1.29945	3.0067	1.35084
	1.20874	0.80673	3.00018	2.27465
			1.66334	2.35747
			1.50113	2.07538
			3.7461	1.31484
				1.54755

## Sheet: Fig.3
Panel b
	UT	m.uPAR-m.28z
% CD45.1+CD3+ cells (of alive)	0.00649	0.013
	0.00843	0.015
	0.00617	0.03
		0.0069
Panel d
	UT	m.uPAR-m.28z
% uPAR+ area/field	1.75534	0.566162
	1.91779	0.478345
	1.19089	0.781516
		0.711109
Panel e
	UT	m.uPAR-m.28z
% SA-B-Gal+ area/field	1.15283	0.390989
	1.37744	1.08346
	1.45907	0.189213
		0.41027
Panel f
	UT	m.uPAR-m.28z
Normalized FITC-Dextran (a.u.)	1.34528	1.12336
	0.835708	0.634253
	2.13075	0.254646
	1.32645	0.239647
	0.197163	0.11601
	0.233362	0.157474
	0.931289	0.521394
		0.168219
		0.134946
		0.107362

## Sheet: Fig.4
Panel m	Young-UT	Young-m.uPAR-m28z	Old-UT	Old-m.uPAR-m.28z
Number of organoids/field	22	23	23	27
	26	27	22	35
	26	29	20	26
	26	22	24	21
	23	23	18	30
	23	16	18	30
	27	27	9	22
	18	20	11	27
	23	29	11	25
	27	28	7	28
	24	25	16	31
	24	27	12	24
	16	16	13	12
	13	12	13	14
	17	10	15	14
	15	9	9	18
	10	11	16	15
	31	10	12	14
	18	10		20
	18	16		13
	18	17		11
	14	17		12
	18	16		23
	13	15		24
Panel o	Young-UT	Young-m.uPAR-m28z	Old-UT	Old-m.uPAR-m.28z
Number of organoids/field	8	12	1	6
	6	13	0	5
	8	15	0	4
	5	12	0	4
	16	11	2	6
	12	15	1	4
	13	14	0	3
	12	15	0	2
	5	7	1	4
	6	5	0	2
	9	4	3	9
	4	6	3	15
	6	13	3	12
	7	12	2	9
	7	17	1	12
	8	16	3	11
			3	10
			5	12
			6	8
			5	14
			2	12
				16

## Sheet: Fig.5
Panel h	UT	m.uPAR-m.28z
Number of organoids/field	18	19
	20	17
	20	21
	17	25
	20	22
	19	21
	21	23
	20	27
	15	22
	14	20
	14	21
	16	23
		21
		18
		17
		21

## Sheet: Fig.6
Panel e	(All units pg/ml)
		Young-UT						Old-UT						Old-m.uPAR-m.28z
		Mouse 1	Mouse 2	Mouse 3	Mouse 4	Average	Fold change	Mouse 1	Mouse 2	Mouse 3	Mouse 4	Average	Fold change	Mouse 1	Mouse 2	Mouse 3	Mouse 4	Average	Fold change
	G-CSF	1.04	0.24	0.44	0.34	0.52	1	1.04	1.33	0.54	0.39	0.83	1.6	0.49	1.68	0.54	0	0.68	1.32
	IFNy	2.61	2.28	2.04	1.72	2.16	1	5.96	5.22	1.72	5.06	4.49	2.08	2.26	2.63	2.66	0.33	1.97	0.91
	IL1a	30.9	37.18	31.08	36.31	33.87	1	42.65	47.25	31.82	40.8	40.63	1.2	40.46	40.97	46.77	0	32.05	0.95
	IL-2	13.61	15.79	13.18	14.52	14.28	1	18.97	19.24	16.35	20.45	18.75	1.31	16.26	20	18.78	0	13.76	0.96
	IL-3	0.37	0.11	0.24	0.17	0.22	1	0.19	0.75	0.09	0.15	0.3	1.33	0.19	0.48	0.22	0.11	0.25	1.12
	IL-4	0.19	0.16	0.17	0.13	0.16	1	0.17	0.21	0.14	0.15	0.17	1.03	0.15	0.18	0.12	0.12	0.14	0.88
	IL-5	1.28	1.12	0.97	0.64	1	1	0.56	1.78	1.16	0.4	0.98	0.97	1.16	0.76	0.7	0	0.66	0.65
	IL-6	0.97	0.86	0.69	0.52	0.76	1	0.76	1.19	0.93	0.83	0.93	1.22	0.83	1.03	0.96	0.22	0.76	1
	IL-7	1.9	1.31	1.73	1.56	1.63	1	1.48	2.71	1.81	1.86	1.97	1.21	2.41	1.81	2.07	1.14	1.86	1.14
	IL-9	42.97	46.03	36.28	36.91	40.55	1	46.61	55	46.18	49.88	49.42	1.22	53.08	52.11	58.77	6.76	42.68	1.05
	IL-10	4.04	6.08	5.02	6.28	5.36	1	8.12	12.76	5.81	7.23	8.48	1.58	8.05	7.09	15.96	0.52	7.91	1.48
	IL-12p70	30.05	37.49	38.89	26	33.11	1	49.06	54.21	30.65	32.26	41.55	1.25	33.27	42.89	35.48	3.82	28.87	0.87
	IL-15	5.55	4.54	3.94	2.4	4.11	1	3.16	10.66	2.97	0.95	4.44	1.08	4.54	3.55	3.55	1.84	3.37	0.82
	TNFa	0.75	0.66	0.92	0.69	0.76	1	0.9	1.06	0.66	0.87	0.87	1.16	1.01	0.98	0.39	0.35	0.68	0.9
	CXCL1	5.74	9.01	4.07	7.31	6.53	1	14.03	9.59	7.38	10.05	10.26	1.57	9.66	7.9	12.82	0	7.6	1.16
	CCL2	4.51	1.83	6.83	2.97	4.04	1	5.93	8.14	4.51	6.83	6.35	1.57	3.5	7.71	2.97	4.99	4.79	1.19
	CCL3	15.56	16.12	15.56	16.12	15.84	1	27.82	21.36	15.75	25.43	22.59	1.43	18.24	18.75	24.12	3.92	16.26	1.03
	CCL4	2.87	3.4	2.87	0	2.29	1	7.84	21.02	0	0	7.22	3.16	0	9.78	0	0	2.45	1.07
	CXCL2	70.93	55	35.14	36.7	49.44	1	61.34	96.91	46.95	57.57	65.69	1.33	75.52	51.04	63.8	0	47.59	0.96
Panel f
	Young-UT	Young-m.uPAR-m28z	Old-UT	Old-m.uPAR-m.28z
Lipocalin 2 (pg/ml)	43944.6	30392.9	63262.6	43897.3
	37756.7	29950	63073.6	39919.4
	34409.7	51711.5	62706.6	49646
	38520.2	39796.1	47974.4	34193.8
	43645.3	31348.2	44689.6	35695.9
	43640.7	30152	56569.7	40935
	20332.7	29333.8	44596	44568.2
	30227	35014.8	45738.5	36363
	41607.7	35881.2	60898.8	27198.9
	24771.1	35911.8	43873.2	37436.1
Panel g	Young-UT	Young-m.uPAR-m28z	Old-UT	Old-m.uPAR-m.28z
Total IgA (ug/ml)	0.372993	2.94618	45.2479	23.2979
	0	18.2932	41.5109	33.5364
	5.88527	1.42351	66.5557	19.7923
	0	0	63.9943	21.7021
	1.28423	2.83994	51.9688	27.3867
			18.5482	38.2413
				22.8683
Panel h	Young-UT	Young-m.uPAR-m28z	Old-UT	Old-m.uPAR-m.28z
IgA OVA (ng/ml)	777.315	609.915	671.219	700.849
	664.776	502.431	509.259	703.781
	552.623	915.432	449.807	712.23
	477.932	828.588	722.222	870.679
	844.83	668.711		817.4
Panel l	(All units pg/ml)
		UT					m.uPAR-m.28z
		Mouse 1	Mouse 2	Mouse 3	Average	Fold change	Mouse 1	Mouse 2	Mouse 3	Mouse 4	Average	Fold change
	G-CSF	2.96	3.08	3.61	3.21667	1	2.71	1.19	2.96	2.71	2.3925	0.74
	IFNy	7.56	19.72	6.3	11.1933	1	2.9	3.35	6.75	16.63	7.4075	0.66
	IL1a	174.14	86.28	42.12	100.847	1	36.46	40.19	63.36	64.69	51.175	0.51
	IL1b	10.21	3.23	2.38	5.27333	1	3.53	2.59	3.94	3.33	3.3475	0.63
	IL-2	15.09	15.5	7.47	12.6867	1	7.42	7.89	11.17	8.34	8.705	0.69
	IL-3	0.73	0.77	0	0.5	1	0	0	0.05	0	0.0125	0.03
	IL-4	0.27	0.14	0	0.136667	1	0.01	0	0.13	0.24	0.095	0.7
	IL-5	0.26	0.2	0	0.153333	1	0.05	0	0.04	0	0.0225	0.15
	IL-6	2.12	3.54	0.49	2.05	1	0.94	0.46	1.42	0.09	0.7275	0.35
	IL-7	4.5	2.51	2.64	3.21667	1	2.77	1.96	3.24	5.52	3.3725	1.05
	IL-9	71.83	56.13	45.41	57.79	1	47.11	25.21	48.56	59.15	45.0075	0.78
	IL-10	30.44	15.43	17.49	21.12	1	11.84	7.39	22.19	20.17	15.3975	0.73
	IL-12p70	10.59	4.76	4.76	6.70333	1	5.76	2.87	6.99	7.32	5.735	0.86
	IL-15	21.31	9.97	16.76	16.0133	1	13.73	9.97	21.77	7.41	13.22	0.83
	TNFa	2.82	2.29	1.36	2.15667	1	1.63	1.01	1.9	1.88	1.605	0.74
	CXCL1	17.22	8.3	6.19	10.57	1	5.43	3.04	9.78	6.36	6.1525	0.58
	CCL2	13.28	7.81	5.04	8.71	1	4.49	7.07	8	7.44	6.75	0.77
	CCL3	35.81	28.31	17.91	27.3433	1	15.81	14.1	22.49	25.33	19.4325	0.71
	CXCL9	6.18	3.98	4.13	4.76333	1	2.14	5.48	1.57	3.54	3.1825	0.67
	CXCL2	222.88	144.59	98.75	155.407	1	112.56	58.41	140.37	112.56	105.975	0.68

## Sheet: Fig.7
Panel b
	Young	Old	Old-UT	Old-m.uPAR-m.28z
%CD45.2+ from alive	0.27	0.11	39.9	28.7
	0.45	0.36	29.9	42.9
	1.23	0.32	36.8	29.9
		1.09	43.7	30.4
Panel c
	Young	Old	Old-UT	Old-m.uPAR-m.28z
%CD45.2+ from alive	0	0.058	46.9	44.3
	0.041	0	29.8	47.6
	0.047	0.019	33.9	43.7
		0.036	52.3	34.2
Panel d
	Young	Old	Old-UT	Old-m.uPAR-m.28z
%CD45.2+ from alive	0.068	0.036	2.43	2.15
	0.036	0.049	1.8	2.07
	0.044	0.067	1.47	1.49
		0.0096	10.5	1.62
Panel e
	Young	Old	Old-UT	Old-m.uPAR-m.28z
Normalized FITC-Dextran (a.u.)	0.974778	1.5764	2.28928	1.38689
	0.987702	2.06323	0.846522	1.48149
	1.03752	1.49448	1.35445	2.57734
		1.45464	3.79351	1.79882
Panel f
	Young	Old	Old-UT	Old-m.uPAR-m.28z
Number of Ki-67+ cells/ crypt	17.0684	10.1556	11.996	12.6567
	15.83	11.6272	12.8148	12.0934
	15.7235	10.9301	10.5562	10.6197
		12.0034	11.5238	11.4294
Panel h
	Young	Old	Old-UT	Old-m.uPAR-m.28z
Number of organoids/field	54	26	21	27
	47	24	21	25
	48	21	22	22
	48	23	26	26
	50	26	12	22
	44	23	20	24
	38	23	24	25
	42	25	23	24
	45	22	30	19
	50	19	26	19
	52	24	25	18
	52	26	28	22
	45	31	23	24
	49	24	23	22
	47	26	35	29
	48		23	29
	47
Panel m
	Young-UT	Young-m.uPAR-m28z	Old-UT	Old-m.uPAR-m.28z
Number of dead organoids/field	1.49254	12	6.12245	44.9438
	4.83871	12.7273	2.94118	51.2821
	0	26.4706	4.54545	53.9683
	4.7619	12.5	8.16327	40.5797
	3.7037	18.5185	6.89655	32.0755
	4.34783	13.7931	6.89655	31.5068
	8.69565	21.4286	13.5135	38.3333
	5	17.3913	10.7143	36
Panel o
	Young-UT	Young-m.uPAR-m28z	Old-UT	Old-m.uPAR-m.28z
Number of organoids/field	69	57	40.5	53.5
	61	55	39.5	57.5
	60.5	60	45.5	50
	52.5	60.5	42.5	46
	47.5	49	35.5	51.5
	43.5	49	41	63.5
	62.5	49	54.5	62.5
	56.5	55	53.5	57.5
	63.5	59	50.5	58.5
	55	50.5	41.5	63.5
	55	58.5	48	54.5
	61	60.5	43	65
Panel V	Lgr5+ uPAR-	Lgr5+ uPAR+
Number of organoids/field	7	2
	8	2
	15	4
	13	3

## Sheet: ED.Fig1
Panel d	Young	Old
% SA-B-Gal+ area/field	0.193231	1.06605
	0.141136	0.966919
	0.196764	1.09383
Panel h	Young	Old
Number of uPAR+ cells/Epcam+ area	1.06813	4.73014
	0.896589	5.95129
	0.517844	6.87515
Panel i	Young	Old
Number of uPAR+ cells/F4/80+ area	1.8626	9.98208
	0.758899	7.46
	1.08841	10.4681
Panel j	Young	Old
Number of uPAR+ cells/Olfm4+ area	0.451384	3.75023
	0.108095	3.18168
	0.508039	2.76213

## Sheet: ED.Fig2
Panel b
	Young-UT	Young-m.uPAR-m28z	Old-UT	Old-m.uPAR-m.28z
% CD45.1+CD3+ cells (of alive)	0.1	0.021	0.045	0.095
	0.14	0.03	0.081	0.16
	0.044	0.043	0.028	0.093
	0.03	0	0.041	0.18
Panel c		m.uPAR-m.28z-Young				m.uPAR-m.28z-Old
	CD4+	0	0	0	0	0	0	0	0
	CD8+	100	100	57.1	0	83.3	80	87.5	87.5
Panel d		m.uPAR-m.28z-Young				m.uPAR-m.28z-Old
	CD62L+CD44-	0	0	14.3	0	0	10	0	0
	CD62L+CD44+	0	0	0	0	16.7	10	0	12.5
	CD44+CD62L-	100	100	42.9	0	66.7	60	75	50
Panel f		m.uPAR-m.28z-Young							m.uPAR-m.28z-Old
	CD4+	0.07	0.26	4.74	3.28	2.04	4.55	10	0.43	0.27	0.45	0.21	0.47	0.54	1.09	0.34
	CD8+	97.6	67.9	66.1	68.8	89.8	79.5	40	92.7	98.8	97.9	97.6	81.2	70	92.6	92
Panel g		m.uPAR-m.28z-Young							m.uPAR-m.28z-Old
	CD62L+CD44-	0	0	0	0	2.04	11.4	5	0	0	0	0	0.77	0.54	0.47	0.26
	CD62L+CD44+	0	0.82	0	0.21	0	0	1.67	0.56	0	0.4	0.21	5.24	16.2	2.79	0.77
	CD44+CD62L-	84.3	87.3	100	99.8	20.4	22.7	43.3	71.3	72	80.7	75.1	21	29.7	52.6	53.3
Panel h		m.uPAR-m.28z-Young	m.uPAR-m.28z-Old
	%LAG3+PD1+ of CD45.1CD3+	0.14	0.62
		0.13	0.54
		0.39	0.4
		0.21	0.63
		4.08	9.96
		15.9	20.7
		28.3	10.5
			12.1
Panel i		m.uPAR-m.28z-Young	m.uPAR-m.28z-Old
	%CD25+ of CD45.1CD3+	4.08	11.9
		9.09	20.1
		11.7	11
		0.35	8.99
		3.58	1.8
		0.97	1.07
		0.32	0.4
			2.24
Panel j		m.uPAR-m.28z-Young	m.uPAR-m.28z-Old
	LAG3 MFI	37.2	74.5
		28.2	29.5
		59.1	71.9
		21.8	73.2
		11.6	30.8
		18	29.5
		18	28.2
			18
Panel k		m.uPAR-m.28z-Young	m.uPAR-m.28z-Old
	PD1 MFI	74.5	676
		79.6	573
		93.8	437
		136	448
		160	281
		80.9	283
		82.2	263
			273
Panel l		m.uPAR-m.28z-Young	m.uPAR-m.28z-Old
	CD25 MFI	2.57	121
		0	89.9
		1.28	41.1
		7.7	56.5
		25.7	21.8
		7.7	20.5
		5.13	18
			25.7
Panel m
% uPAR+ of CD11b+ cells	Young-UT	Young-m.uPAR-m28z	Old-UT	Old-m.uPAR-m.28z
	0	0.67	0	0.23
	1.27	0.98	3.4	0.46
	1.77	0.46	1.47	0
Panel o	Young-UT	Young-m.uPAR-m28z	Old-UT	Old-m.uPAR-m.28z
% uPAR+Epcam+ area per total Epcam+ area	1.01163	1.40219	6.3735	1.86956
	1.58027	0.635307	7.42913	2.09114
	1.43656	1.51991	5.72292	2.04814
	0.513672	1.04096	7.536	2.1996
		0.71542		2.3297
Panel p
Number of Olfm4+ cells/ crypt	Young-UT	Young-m.uPAR-m28z	Old-UT	Old-m.uPAR-m.28z
	8.27596	7.4765	5.09737	7.42294
	7.99286	6.55192	6.06667	7.60463
	8.81746	7.7037	5.43651	7.41793
	7.71255	8.03889	6.2037	6.87471
Panel q	Young-UT	Young-m.uPAR-m28z	Old-UT	Old-m.uPAR-m.28z
Number of EdU+ cells/crypt	7.8	9	6.85714	8.73684
	8	8.61538	7.24	7.81481
	9.29167	8.13793	6.05556	7.66667
	7.83333	6.46809	4.32653	5.58974
	7	8	4.68085	6
	6.28571	7.05263	4.34884	5.44444
	7.52381	9.5	4.96429	7.43396
	8.15	6.2
Panel r	Young-UT	Young-m.uPAR-m28z	Old-UT	Old-m.uPAR-m.28z
Number of EdU+Olfm4+ cells/crypt	3.74128	3.34848	1.64706	3
	4.35317	4.42358	1.42862	3.24377
	4.35237	4.47179	1.70321	3.34444
Panel s	Young-UT	Young-m.uPAR-m28z	Old-UT	Old-m.uPAR-m.28z
BODIPY	1.84831e+07	26175519	9.90707e+06	20997569
	2.31451e+07	24177226	15143898	2.22286e+07
	24293232	18301432	2.15559e+07	2.11673e+07
Panel u
		m.uPAR-m.28z-Young
	CD4+	14.9	2.33	7.07	2.56
	CD8+	46.8	25.6	30.3	66.7
Panel v
		m.uPAR-m.28z-Young
	CD62L+CD44-	2.13	2.33	3.03	0
	CD62L+CD44+	0	1.16	2.02	1.28
	CD44+CD62L-	57.4	34.9	33.3	64.1
Panel w
	UT	m.uPAR-m.28z
Number of Olfm4+ cells/ crypt	5.81944	7.40326
	5.58961	7.57765
	5.68129	7.02778
		8.16364
Panel y
	UT	m.uPAR-m.28z
Number of Ki-67+ cells/ crypt	11.494	18.0917
	13.2906	16.0667
	11.475	16.042
		15.4745

## Sheet: ED.Fig3
Panel c
	Young-Vehicle	Young-D+Q	Old-Vehicle	Old-D+Q
% SA-B-Gal+ area/field	0.288323	0.223574	0.897713	0.469177
	0.17522	0.191869	1.43838	0.644143
	0.115805	0.203253	1.22423	0.697693
	0.152867	0.140929	1.26889	0.706237
Panel d
	Young-Vehicle	Young-D+Q	Old-Vehicle	Old-D+Q
Number of Olfm4+ cells/ crypt	7.58364	8.07037	5.22121	6.77139
	8.1351	7.9053	6.32828	8.26667
	7.06154	7.8266	4.84444	7.24444
	7.75726	7.27778	5.8455	7.1
Panel e
	Young-Vehicle	Young-D+Q	Old-Vehicle	Old-D+Q
Number of Ki-67+ cells/ crypt	14.7917	16.2751	11.0761	15.6127
	15.7933	15.6926	11.3939	13.4375
	15.3036	12.5873	10.7593	15.1806
	17.0093	15.9293	12.5979	11.8889
Panel f
	Young-Vehicle	Young-D+Q	Old-Vehicle	Old-D+Q
Number of organoids/field	38	35	12	24
	40	26	10	18
	33	36	13	18
	41	27	14	25
	38	29	13	19
	43	33	15	17
	28	33	11	20
	33	35	15	26
	38	42	8	23
	33	18	9	26
	37	35	13	22
	30	30	12	25
	34	26	18	18
	28	33	20	21
	34	37	15	30
	29	36	16	26
	27	34	15	28
	30	17	20	18
	26	34	19	27
	28	26	20	25
	36	27	19	33
		25	21	30
		25	20	29
			15	24

[truncated: 4 more sheets: ED.Fig4, ED.Fig7, ED.Fig8, ED.Fig9]
